# Supplementary material for: Discovery and Characterization of a Novel Umbravirus from Paederia scandens Plants Showing Leaf Chlorosis and Yellowing Symptoms
Source: Viruses. 2022 Aug 19;14(8):1821. doi: 10.3390/v14081821 (PMC9414234; doi:10.3390/v14081821)
Supplement: Supplementary file 1 [file viruses-14-01821-s001.zip]

Archive with 1 entries (1 files):
- viruses-1851844-supplementary.pdf
